# Supplementary material for: Influence of Extraction Method on the Bioactivity of Pistacia vera L. Extracts: Metabolic and Gene Expression Changes in Colorectal Cancer Cells
Source: Foods. 2026 Jan 7;15(2):205. doi: 10.3390/foods15020205 (PMC12840026; doi:10.3390/foods15020205)
Supplement: Supplementary file 1 [file foods-15-00205-s001.zip]

Archive with 1 entries (1 files):
- foods-3989997-supplementary.pdf
